# Supplementary material for: 2,5-Dibenzoyl­benzene-1,4-diaminium dichloride
Source: Acta Crystallogr Sect E Struct Rep Online. 2008 Jan 9;64(Pt 2):o387. doi: 10.1107/S1600536807068730 (PMC2960277; doi:10.1107/S1600536807068730)
Supplement: Supplementary file 2 [file e-64-0o387-Isup2.hkl]

# 
# h,k,l, Fc-squared, Fo-squared, sigma(Fo-squared) and status flag 
# 
data_I
_shelx_title '  CI2546     P 21/n       R = 0.06' 
_shelx_refln_list_code          4 
_shelx_F_calc_maximum      107.88 
_exptl_crystal_F_000       404.00 
_reflns_d_resolution_high  0.8108 
 
loop_ 
 _symmetry_equiv_pos_as_xyz 
 'x, y, z' 
 '-x+1/2, y+1/2, -z+1/2' 
 '-x, -y, -z' 
 'x-1/2, -y-1/2, z-1/2' 
 
_cell_length_a    12.3730 
_cell_length_b     5.1950 
_cell_length_c    14.3150 
_cell_angle_alpha  90.000 
_cell_angle_beta  104.460 
_cell_angle_gamma  90.000 
 
_shelx_F_squared_multiplier     1.000 
 
loop_ 
 _refln_index_h 
 _refln_index_k 
 _refln_index_l 
 _refln_F_squared_calc 
 _refln_F_squared_meas 
 _refln_F_squared_sigma 
 _refln_observed_status 
   2   0   0     1318.21     1224.14     15.41 o 
   4   0   0     2886.33     2608.53     32.94 o 
   6   0   0     1278.63     1247.60     30.58 o 
   8   0   0        2.87        1.90      3.55 o 
  10   0   0      599.11      645.44     33.30 o 
  12   0   0      394.95      439.35     30.56 o 
  14   0   0      158.74      244.47     26.75 o 
   1   1   0      902.69      942.63     15.18 o 
   2   1   0     1224.89     1251.57     18.58 o 
   3   1   0       66.71       73.84      5.83 o 
   4   1   0      135.65      143.88      8.75 o 
   5   1   0       13.93       30.39      5.36 o 
   6   1   0       34.56       25.71      6.14 o 
   7   1   0      478.13      449.91     21.11 o 
   8   1   0        0.02        0.91      4.00 o 
   9   1   0      215.90      205.99     16.06 o 
  10   1   0        3.81        3.59      5.48 o 
  11   1   0      152.64      154.50     17.37 o 
  12   1   0       99.34       96.38     12.89 o 
  13   1   0      107.71      119.65     18.37 o 
  14   1   0        0.55        8.00      8.00 o 
   0   2   0     4634.33     4436.90     45.27 o 
   1   2   0      164.39      137.92      8.57 o 
   2   2   0      118.35      120.04      8.16 o 
   3   2   0     2086.60     2418.59     36.75 o 
   4   2   0     1603.48     1631.38     32.23 o 
   5   2   0       28.92       30.55      6.55 o 
   6   2   0      738.11      710.49     24.85 o 
   7   2   0       48.45       39.89      7.36 o 
   8   2   0        6.26        9.03      5.20 o 
   9   2   0        9.28       13.48      7.28 o 
  10   2   0      258.24      300.99     22.04 o 
  11   2   0       37.79       10.88      9.63 o 
  12   2   0        0.17        8.81      6.24 o 
  13   2   0       46.18        0.00      5.40 o 
  14   2   0       10.22        9.80      6.93 o 
   1   3   0      897.18      841.75     25.80 o 
   2   3   0       92.99      153.74     12.12 o 
   3   3   0       19.61       15.89      5.72 o 
   4   3   0      536.92      568.52     24.27 o 
   5   3   0      201.25      217.43     15.49 o 
   6   3   0      134.62      129.82     13.25 o 
   7   3   0      116.53      103.37     12.93 o 
   8   3   0      135.76       99.45     13.80 o 
   9   3   0      458.07      421.94     25.69 o 
  10   3   0       21.42       23.18      9.92 o 
  11   3   0      278.53      213.68     22.10 o 
  12   3   0       10.46       27.60      7.51 o 
  13   3   0       18.34       11.16      9.71 o 
   0   4   0      690.35      625.84     27.48 o 
   1   4   0        0.37        2.11      5.59 o 
   2   4   0        8.58        4.58      6.07 o 
   3   4   0      124.35      120.69     13.27 o 
   4   4   0      356.41      359.36     21.71 o 
   5   4   0      191.42      187.08     16.11 o 
   6   4   0      303.84      302.50     23.69 o 
   7   4   0       32.87        4.03     10.15 o 
   8   4   0        0.13        2.81      4.43 o 
   9   4   0       21.78       13.19      9.84 o 
  10   4   0       13.98        0.00      6.48 o 
  11   4   0        3.77       11.07      7.91 o 
   1   5   0       15.80       36.80      7.21 o 
   2   5   0      426.63      391.30     27.70 o 
   3   5   0       21.98       25.97     11.62 o 
   4   5   0       42.34       47.21     10.88 o 
   5   5   0        0.59        2.83      9.39 o 
   6   5   0       10.58       14.54      8.39 o 
   7   5   0       32.75       39.90     10.77 o 
   8   5   0       78.38       72.11     13.72 o 
   9   5   0       52.29       50.69     11.71 o 
   0   6   0      453.60      422.46     31.02 o 
   1   6   0       87.98       90.07     17.57 o 
   2   6   0      168.77      159.14     18.74 o 
   3   6   0       25.11       14.19     13.30 o 
   4   6   0      182.24      201.16     25.31 o 
   5   6   0        3.27        4.60      9.58 o 
 -13   0   1        8.10        8.62      7.13 o 
 -11   0   1       29.72       21.09      8.78 o 
  -9   0   1      522.07      523.04     27.12 o 
  -7   0   1      623.87      644.16     23.88 o 
  -5   0   1      284.94      263.60     12.39 o 
  -3   0   1     4825.17     4955.75     39.61 o 
  -1   0   1     2137.23     1822.11      2.14 o 
   1   0   1      208.18      148.41      6.14 o 
   3   0   1      835.12      676.01     15.04 o 
   5   0   1     1849.95     1634.26     30.75 o 
   7   0   1       98.35       96.32      9.18 o 
   9   0   1      141.97      171.79     16.75 o 
  11   0   1       24.32       41.92     12.17 o 
  13   0   1        4.79        1.70      8.55 o 
 -14   1   1        0.04        1.86      8.09 o 
 -13   1   1       31.38       39.39     10.98 o 
 -12   1   1      429.16      505.61     31.51 o 
 -11   1   1        0.07        1.40      7.02 o 
 -10   1   1        0.02        2.49      5.85 o 
  -9   1   1      118.83      112.63     14.46 o 
  -8   1   1     1813.02     1746.74     44.73 o 
  -7   1   1       17.40       22.56      5.10 o 
  -6   1   1      124.14      139.47     10.45 o 
  -5   1   1       84.75       98.26      8.65 o 
  -4   1   1     1533.24     1407.51      2.49 o 
  -3   1   1      129.65      124.32      7.35 o 
  -2   1   1      128.33      139.53      6.90 o 
  -1   1   1     2422.05     2735.71     25.89 o 
   0   1   1      306.55      248.40    159.66 o 
   1   1   1     1514.89     1584.49     19.83 o 
   2   1   1    11638.98    11480.83    252.21 o 
   3   1   1     1447.30     1471.61     24.17 o 
   4   1   1       50.17       33.85      4.46 o 
   5   1   1      890.95      941.57     24.30 o 
   6   1   1      187.76      195.95     13.38 o 
   7   1   1       17.99        4.94      2.85 o 
   8   1   1      788.09      813.08     29.62 o 
   9   1   1        6.36        3.30      5.04 o 
  10   1   1        6.97        7.44      6.78 o 
  11   1   1        8.17        5.51      7.30 o 
  12   1   1      504.13      568.79     30.83 o 
  13   1   1       99.17       71.10     14.46 o 
  14   1   1      161.68      148.18     20.22 o 
 -14   2   1       36.30       35.27     10.88 o 
 -13   2   1       72.15        6.48      6.48 o 
 -12   2   1       30.05       22.45     10.69 o 
 -11   2   1       61.78       69.98     10.36 o 
 -10   2   1       63.00       44.93     10.58 o 
  -9   2   1      266.77      277.83     20.66 o 
  -8   2   1        3.66        8.06      5.14 o 
  -7   2   1      299.95      285.28     17.82 o 
  -6   2   1       63.79       78.21      9.18 o 
  -5   2   1      331.26      341.68     16.70 o 
  -4   2   1     1592.26     1770.04     34.18 o 
  -3   2   1       89.08       66.15      6.34 o 
  -2   2   1      256.87      260.03     12.06 o 
  -1   2   1     3599.99     3729.70     42.19 o 
   0   2   1        9.76        9.42      2.38 o 
   1   2   1     4238.41     4146.41     37.00 o 
   2   2   1      109.11      130.26      8.47 o 
   3   2   1     1704.03     1790.10     32.66 o 
   4   2   1      103.12       94.87      3.19 o 
   5   2   1      533.75      502.20     20.02 o 
   6   2   1       66.43       83.65     10.24 o 
   7   2   1       51.53       42.77      7.78 o 
   8   2   1        8.22        5.23      4.32 o 
   9   2   1        0.16        2.33      5.48 o 
  10   2   1       54.69       81.30     11.61 o 
  11   2   1       76.32       78.78     13.49 o 
  12   2   1        5.29        9.08      6.42 o 
  13   2   1        7.20       17.60      8.61 o 
 -13   3   1        2.06       16.76      5.30 o 
 -12   3   1       70.65       55.89     16.04 o 
 -11   3   1       83.60       81.24     13.79 o 
 -10   3   1        2.38        5.61      6.60 o 
  -9   3   1        8.64       10.41      8.02 o 
  -8   3   1      383.15      364.42     23.61 o 
  -7   3   1       51.22       65.00     10.02 o 
  -6   3   1       19.33       25.27      5.63 o 
  -5   3   1        8.60       16.74      5.57 o 
  -4   3   1      938.22      941.85     30.01 o 
  -3   3   1       15.08       16.96      4.65 o 
  -2   3   1      570.56      681.47     23.32 o 
  -1   3   1      180.10      177.04     13.06 o 
   0   3   1       82.09       83.89      8.38 o 
   1   3   1        7.35        8.68      3.77 o 
   2   3   1      180.43      183.77     13.60 o 
   3   3   1       21.40       29.48      5.00 o 
   4   3   1        9.45        6.94      4.42 o 
   5   3   1      164.45      189.70     14.89 o 
   6   3   1       50.74       70.05     10.29 o 
   7   3   1       19.63       23.78      8.55 o 
   8   3   1      876.85      871.93     37.07 o 
   9   3   1        4.42       30.37      9.05 o 
  10   3   1       20.87        2.82      6.32 o 
  11   3   1        8.09       12.01      7.66 o 
  12   3   1      166.77      146.40      9.33 o 
 -11   4   1        2.31        7.41      7.41 o 
 -10   4   1       12.85       22.76     10.03 o 
  -9   4   1      148.49      162.18     17.94 o 
  -8   4   1       35.02       36.52     10.23 o 
  -7   4   1      180.46      169.64     17.40 o 
  -6   4   1       80.51      100.20     12.68 o 
  -5   4   1       14.73       16.00      6.16 o 
  -4   4   1       47.02       36.29      9.14 o 
  -3   4   1      278.72      286.45     19.36 o 
  -2   4   1       92.74       81.71     11.16 o 
  -1   4   1      139.80      164.68     13.77 o 
   0   4   1      396.26      395.69     15.81 o 
   1   4   1      382.46      353.33     22.02 o 
   2   4   1        1.21        3.75      4.85 o 
   3   4   1      674.48      828.54     31.79 o 
   4   4   1      206.68      208.91     16.85 o 
   5   4   1        1.13        3.65      4.71 o 
   6   4   1       87.48       91.74     12.41 o 
   7   4   1       46.38       56.17     11.76 o 
   8   4   1       77.04       52.82     12.96 o 
   9   4   1        4.73        7.64      5.07 o 
  10   4   1       13.18       22.17      8.09 o 
  11   4   1       80.00       76.58     13.73 o 
  -9   5   1       12.27       21.80      9.94 o 
  -8   5   1      148.22      145.86     17.66 o 
  -7   5   1      155.99      161.12     19.84 o 
  -6   5   1       37.78       58.82      9.80 o 
  -5   5   1       75.18      114.89     14.00 o 
  -4   5   1       47.74       62.44     13.35 o 
  -3   5   1        6.65       16.31      7.98 o 
  -2   5   1      163.97      158.27     17.49 o 
  -1   5   1       38.93       40.21     10.95 o 
   0   5   1      359.36      298.30     25.14 o 
   1   5   1       38.26       44.74     12.11 o 
   2   5   1       72.47       81.81     12.24 o 
   3   5   1        0.03        6.82      8.00 o 
   4   5   1       18.31       23.24      9.38 o 
   5   5   1       69.93       61.48      9.76 o 
   6   5   1      163.08      153.22     16.85 o 
   7   5   1       17.34        5.06      9.65 o 
   8   5   1       74.75       95.22     16.53 o 
  -5   6   1       42.74       42.10     15.31 o 
  -4   6   1       74.02       67.45     15.89 o 
  -3   6   1        8.84       16.56      9.56 o 
  -2   6   1        0.25        7.25     10.57 o 
  -1   6   1      388.64      320.32     25.95 o 
   0   6   1      229.94      223.83     16.58 o 
   1   6   1       16.51        5.58     10.65 o 
   2   6   1      120.72      109.02     18.29 o 
   3   6   1       86.71       36.97     20.51 o 
   4   6   1      268.64      348.86     29.87 o 
 -14   0   2       48.71       52.45     11.33 o 
 -12   0   2       12.87       14.69     10.59 o 
 -10   0   2      195.36      227.95     19.39 o 
  -8   0   2      277.96      328.98     18.43 o 
  -6   0   2      468.12      397.71     16.84 o 
  -4   0   2      189.30      186.34      9.80 o 
  -2   0   2     2479.52     2121.15     22.68 o 
   0   0   2      784.32      845.32     13.93 o 
   2   0   2     9502.59     8967.60    217.82 o 
   4   0   2     7239.15     7090.19     59.32 o 
   6   0   2       15.06       12.43      5.32 o 
   8   0   2       47.60       42.07      9.00 o 
  10   0   2        4.25       16.09      4.65 o 
  12   0   2      164.43      179.33     21.99 o 
  14   0   2        0.26        6.88      6.88 o 
 -14   1   2        5.66        5.24      9.09 o 
 -13   1   2      116.32      102.06     14.57 o 
 -12   1   2      303.12      305.20     26.50 o 
 -11   1   2      104.18      128.68     15.74 o 
 -10   1   2      366.26      427.60     26.20 o 
  -9   1   2       64.38       72.51      9.88 o 
  -8   1   2       27.83       38.44      8.23 o 
  -7   1   2     2967.56     3074.04     53.09 o 
  -6   1   2       96.22       98.60      9.34 o 
  -5   1   2     1606.34     1553.85     31.29 o 
  -4   1   2      801.35      842.48     20.76 o 
  -3   1   2     8014.18     7608.93     55.00 o 
  -2   1   2     1555.43     1560.69     22.39 o 
  -1   1   2     5969.06     6298.01     41.15 o 
   0   1   2      435.15      454.04      8.14 o 
   1   1   2      147.37      215.06      8.33 o 
   2   1   2     4266.75     4437.69     40.12 o 
   3   1   2     4210.51     4407.74     44.33 o 
   4   1   2      994.99     1036.99     24.32 o 
   5   1   2      898.25      885.73     24.96 o 
   6   1   2       12.63       15.56      4.98 o 
   7   1   2      248.36      270.15     17.12 o 
   8   1   2       88.81       88.45     11.46 o 
   9   1   2      274.75      299.18     22.37 o 
  10   1   2        1.41        2.58      5.75 o 
  11   1   2      410.32      424.09     28.46 o 
  12   1   2       49.01       66.53     13.76 o 
  13   1   2       20.65       18.18     12.69 o 
  14   1   2       20.15       22.53      8.67 o 
 -14   2   2        0.95        6.83      8.72 o 
 -13   2   2        0.84        4.72      7.21 o 
 -12   2   2      120.89      114.16     16.83 o 
 -11   2   2       21.80       18.89      7.63 o 
 -10   2   2      189.86      181.55     16.98 o 
  -9   2   2        0.25        2.23      5.71 o 
  -8   2   2       17.68       19.18      4.40 o 
  -7   2   2       20.38       10.85      7.35 o 
  -6   2   2     1337.57     1176.66     32.90 o 
  -5   2   2      125.17      123.58     10.02 o 
  -4   2   2      640.81      664.46     21.35 o 
  -3   2   2      681.75      825.88     22.40 o 
  -2   2   2      177.39      169.11     10.24 o 
  -1   2   2        0.75        2.37      3.34 o 
   0   2   2     2401.67     2496.57     50.78 o 
   1   2   2      191.68      151.07      9.43 o 
   2   2   2      481.51      528.62     16.79 o 
   3   2   2      228.72      252.76     12.85 o 
   4   2   2     1409.07     1359.27     31.82 o 
   5   2   2      231.68      280.67     16.18 o 
   6   2   2       24.01       29.57      6.95 o 
   7   2   2       24.05       20.58      7.78 o 
   8   2   2      244.01      249.14     18.80 o 
   9   2   2       44.50       31.68      9.11 o 
  10   2   2      213.93      192.72     17.95 o 
  11   2   2        0.42        1.45      6.33 o 
  12   2   2       11.95       10.87      8.65 o 
  13   2   2       18.30        1.64     13.39 o 
 -13   3   2        7.87       18.17      6.81 o 
 -12   3   2       24.93       17.34      9.33 o 
 -11   3   2       23.20       22.34      8.56 o 
 -10   3   2       22.38        9.75      9.75 o 
  -9   3   2        7.25       24.64      5.66 o 
  -8   3   2       16.91       16.82      7.40 o 
  -7   3   2      418.05      465.95     25.19 o 
  -6   3   2        1.18        3.06      4.69 o 
  -5   3   2       34.62       12.29      7.38 o 
  -4   3   2      101.26       87.90     10.02 o 
  -3   3   2      780.21      947.78     29.15 o 
  -2   3   2      605.55      750.68     25.52 o 
  -1   3   2      159.75      136.00     11.11 o 
   0   3   2      770.16      798.36     18.89 o 
   1   3   2       57.98       72.59      9.76 o 
   2   3   2        8.84        5.59      4.44 o 
   3   3   2      863.93      916.10     27.97 o 
   4   3   2       10.90        5.20      5.61 o 
   5   3   2      269.73      267.31     18.40 o 
   6   3   2        5.32        7.60      7.10 o 
   7   3   2        2.44        4.72      5.54 o 
   8   3   2       46.65       54.86     10.90 o 
   9   3   2        0.45       15.08      5.65 o 
  10   3   2        7.11        1.46      6.38 o 
  11   3   2       74.54       69.51     13.91 o 
  12   3   2       80.96        9.67      9.67 o 
 -11   4   2        0.79        0.00      8.27 o 
 -10   4   2       59.65       58.28     13.74 o 
  -9   4   2      113.99      109.48     15.95 o 
  -8   4   2       42.99       43.88     11.89 o 
  -7   4   2       41.39       33.25      8.99 o 
  -6   4   2      271.68      269.06     21.12 o 
  -5   4   2      201.05      207.95     17.74 o 
  -4   4   2       39.79       35.67      7.13 o 
  -3   4   2      252.85      306.30     19.53 o 
  -2   4   2       14.40       18.86      6.57 o 
  -1   4   2       90.93       88.63     11.52 o 
   0   4   2     1760.54     1821.82     64.14 o 
   1   4   2      255.86      195.08     20.64 o 
   2   4   2        0.38        0.00      7.50 o 
   3   4   2       49.27       59.67     10.47 o 
   4   4   2      493.10      477.31     24.28 o 
   5   4   2       31.54       43.14      7.76 o 
   6   4   2       23.48        9.32      8.73 o 
   7   4   2      398.29      399.47     28.39 o 
   8   4   2      102.34       96.57     16.80 o 
   9   4   2       89.16      102.31     15.83 o 
  10   4   2      100.73      125.35     15.87 o 
  -9   5   2        1.37        5.44      8.32 o 
  -8   5   2       49.33       54.52     15.03 o 
  -7   5   2      147.59      205.86     22.89 o 
  -6   5   2       19.50       34.52      9.45 o 
  -5   5   2      352.80      307.99     24.70 o 
  -4   5   2       40.94       55.47     12.53 o 
  -3   5   2      594.99      539.95     30.78 o 
  -2   5   2       99.55       73.96     14.19 o 
  -1   5   2      137.68      148.69     18.68 o 
   0   5   2       13.18       16.50      5.75 o 
   1   5   2       48.01       36.51     14.47 o 
   2   5   2       39.03       69.99     13.12 o 
   3   5   2      252.48      277.75     26.34 o 
   4   5   2       22.71       22.55      8.23 o 
   5   5   2      129.29      110.19     16.09 o 
   6   5   2       17.88       35.29      9.07 o 
   7   5   2       15.27        3.33     10.53 o 
   8   5   2        7.24        3.50      9.86 o 
  -5   6   2        7.19       15.39      8.60 o 
  -4   6   2        0.37        9.25      9.25 o 
  -3   6   2      187.89      182.37     18.98 o 
  -2   6   2       36.01       44.23     14.97 o 
  -1   6   2        0.01        3.70     10.43 o 
   0   6   2        9.03       15.79      9.35 o 
   1   6   2       22.75       35.16     10.70 o 
   2   6   2        1.90       12.56      5.13 o 
   3   6   2       42.96       58.09     14.43 o 
   4   6   2       11.47       24.92     13.41 o 
 -15   0   3      180.49      176.01     20.98 o 
 -13   0   3      578.22      623.03     34.92 o 
 -11   0   3      542.00      463.89     27.12 o 
  -9   0   3        2.84        2.04      6.26 o 
  -7   0   3      391.61      349.22     18.38 o 
  -5   0   3     4130.98     4232.96     50.33 o 
  -3   0   3      972.48      907.80     18.74 o 
  -1   0   3      236.87      278.20      8.98 o 
   1   0   3     7390.01     7618.55     48.97 o 
   3   0   3      932.81      833.39     19.95 o 
   5   0   3     1265.06     1220.26     29.61 o 
   7   0   3     2167.46     2310.52     50.18 o 
   9   0   3      916.56      953.22     39.23 o 
  11   0   3      657.76      675.14     36.50 o 
  13   0   3       84.61      115.80     16.81 o 
 -15   1   3        0.57        3.55      7.92 o 
 -14   1   3       61.79       93.49     13.76 o 
 -13   1   3        1.99        9.33      6.59 o 
 -12   1   3       95.00       81.59     12.40 o 
 -11   1   3       15.84       11.77      6.79 o 
 -10   1   3       71.56       80.60     11.73 o 
  -9   1   3        4.34        4.27      5.42 o 
  -8   1   3      511.14      490.16     24.22 o 
  -7   1   3        5.48        1.69      4.75 o 
  -6   1   3      136.02      133.14     10.78 o 
  -5   1   3      229.35      249.91     13.02 o 
  -4   1   3     6256.42     5929.56     55.93 o 
  -3   1   3      329.51      318.90     11.86 o 
  -2   1   3      176.68      216.71      9.23 o 
  -1   1   3        1.05        3.58      3.58 o 
   0   1   3     3765.60     3689.90     49.65 o 
   1   1   3     1234.29     1248.89     21.36 o 
   2   1   3      291.47      293.17     11.86 o 
   3   1   3      117.72      124.47      8.77 o 
   4   1   3      440.82      501.05     17.82 o 
   5   1   3      144.52       99.71      3.36 o 
   6   1   3      321.85      286.95     17.57 o 
   7   1   3      237.07      321.19     18.63 o 
   8   1   3       27.11       48.63      8.84 o 
   9   1   3       12.40        9.57      6.10 o 
  10   1   3      105.32       84.11     13.69 o 
  11   1   3        2.35       11.73      6.56 o 
  12   1   3       23.07       53.94     12.09 o 
  13   1   3        6.54        1.68      8.08 o 
 -14   2   3        4.21        6.66      8.48 o 
 -13   2   3      170.38      139.29     18.19 o 
 -12   2   3        1.19        4.35      6.64 o 
 -11   2   3       78.38       80.70     13.98 o 
 -10   2   3      314.08      302.29     22.64 o 
  -9   2   3      426.76      471.92     25.63 o 
  -8   2   3      209.09      218.63     16.39 o 
  -7   2   3       19.09       20.33      5.38 o 
  -6   2   3       12.57       19.83      5.36 o 
  -5   2   3      444.05      463.49     19.82 o 
  -4   2   3      508.11      536.52     19.41 o 
  -3   2   3       13.45        4.66      3.60 o 
  -2   2   3        0.37        0.53      3.42 o 
  -1   2   3      317.17      134.88      8.80 o 
   0   2   3     1143.04     1220.29     29.60 o 
   1   2   3       24.07        6.64      3.83 o 
   2   2   3       86.72       86.59      7.57 o 
   3   2   3     1856.63     1806.55     35.13 o 
   4   2   3      662.85      669.54     23.45 o 
   5   2   3     2386.13     2425.80     47.55 o 
   6   2   3      155.67      178.34     15.33 o 
   7   2   3      496.10      506.35     24.47 o 
   8   2   3      158.96      165.35     15.40 o 
   9   2   3      111.12      116.57     14.34 o 
  10   2   3        7.87        6.92      4.59 o 
  11   2   3      152.95      179.15     18.28 o 
  12   2   3        1.03       12.69      5.95 o 
  13   2   3        1.67        1.67      7.98 o 
 -13   3   3        7.61        6.55      7.68 o 
 -12   3   3       13.86       15.67      8.30 o 
 -11   3   3       73.61       78.81     13.55 o 
 -10   3   3      101.17      114.69     14.40 o 
  -9   3   3       17.29       18.30      8.05 o 
  -8   3   3      233.55      240.67     18.59 o 
  -7   3   3      139.54      143.17     13.29 o 
  -6   3   3      105.87       85.59     12.45 o 
  -5   3   3      179.39      229.08     16.32 o 
  -4   3   3     2564.16     2536.30     50.56 o 
  -3   3   3      379.97      442.47     20.58 o 
  -2   3   3        1.52        4.02      3.85 o 
  -1   3   3       12.94        3.20      4.22 o 
   0   3   3      334.08      339.70     12.67 o 
   1   3   3        7.27        8.73      5.10 o 
   2   3   3     1653.01     1809.66     41.10 o 
   3   3   3      430.14      430.78     19.75 o 
   4   3   3        0.85        0.89      4.83 o 
   5   3   3       15.08       21.14      5.23 o 
   6   3   3      292.45      299.01     20.21 o 
   7   3   3        2.39        6.11      5.85 o 
   8   3   3        2.32        1.32      5.43 o 
   9   3   3       51.00       62.24     10.59 o 
  10   3   3        1.21        9.02      3.69 o 
  11   3   3       11.29       14.22      7.25 o 
  12   3   3      124.26      139.52     18.50 o 
 -11   4   3       58.61       30.38     12.40 o 
 -10   4   3       14.76       25.96      8.58 o 
  -9   4   3       57.66       68.17     12.78 o 
  -8   4   3       47.36       48.66     11.13 o 
  -7   4   3       37.88       39.26     10.11 o 
  -6   4   3        1.09       11.98      5.16 o 
  -5   4   3       81.43      113.96     13.88 o 
  -4   4   3      129.34      121.10     13.81 o 
  -3   4   3       68.11       79.33     10.44 o 
  -2   4   3        0.37        6.83      5.58 o 
  -1   4   3       85.26       71.76     10.62 o 
   0   4   3        2.11        5.18      4.07 o 
   1   4   3      126.95      152.23     14.50 o 
   2   4   3        0.30        6.20      7.56 o 
   3   4   3        3.58        6.88      5.62 o 
   4   4   3       57.73       36.22     10.49 o 
   5   4   3      343.80      308.81     22.00 o 
   6   4   3        7.61       12.07      6.14 o 
   7   4   3      174.66      187.00     19.60 o 
   8   4   3        3.06        0.00      8.41 o 
   9   4   3       12.35       16.06      8.49 o 
  10   4   3       11.72        0.00      8.13 o 
  -9   5   3        8.77        3.64     10.60 o 
  -8   5   3      137.00       97.22     17.94 o 
  -7   5   3       98.84      111.40     15.61 o 
  -6   5   3       28.88       34.86     11.13 o 
  -5   5   3       58.44       46.61     12.36 o 
  -4   5   3      379.03      405.06     27.93 o 
  -3   5   3      232.82      235.80     21.10 o 
  -2   5   3        3.00        6.07      7.73 o 
  -1   5   3      915.66      866.33     39.93 o 
   0   5   3        0.52        3.98      4.64 o 
   1   5   3       41.34       53.18     11.03 o 
   2   5   3      365.57      383.38     29.74 o 
   3   5   3       65.43       57.92     14.74 o 
   4   5   3        4.12        5.87      9.05 o 
   5   5   3        3.79       10.18      8.11 o 
   6   5   3       36.54       44.96     12.50 o 
   7   5   3       11.70        9.97     11.52 o 
   8   5   3        9.77        8.72     11.15 o 
  -5   6   3       30.27       42.64     11.29 o 
  -4   6   3        0.00        5.72      8.74 o 
  -3   6   3       94.56       84.88     15.67 o 
  -2   6   3        0.96        9.39      6.23 o 
  -1   6   3      153.22      115.23     16.79 o 
   0   6   3        4.65        8.01      8.73 o 
   1   6   3       23.34       20.33     11.85 o 
   2   6   3      119.43      110.55     21.26 o 
   3   6   3       69.78       85.79     17.62 o 
 -14   0   4        4.68        7.92      5.25 o 
 -12   0   4      516.69      448.92     27.73 o 
 -10   0   4      149.44      163.92     16.01 o 
  -8   0   4     2507.35     2594.12     52.85 o 
  -6   0   4        1.61        4.28      3.90 o 
  -4   0   4       53.74       51.93      6.23 o 
  -2   0   4     2455.49     2664.56     31.79 o 
   0   0   4      123.60      136.34      5.61 o 
   2   0   4     1262.02     1348.14     25.48 o 
   4   0   4     2255.29     2273.86     38.99 o 
   6   0   4        2.79        5.95      3.71 o 
   8   0   4     1470.02     1495.23     45.71 o 
  10   0   4      191.30      206.12     21.04 o 
  12   0   4       21.18       47.64      9.92 o 
 -15   1   4        6.51       15.33      6.60 o 
 -14   1   4       22.29       27.43      8.68 o 
 -13   1   4       66.53       87.79     14.20 o 
 -12   1   4        1.85        1.41      6.15 o 
 -11   1   4      562.50      581.02     30.30 o 
 -10   1   4      250.63      245.72     21.14 o 
  -9   1   4       17.74       17.39      5.75 o 
  -8   1   4      301.20      308.29     18.53 o 
  -7   1   4      189.06      174.75     13.92 o 
  -6   1   4       60.06       74.38      8.29 o 
  -5   1   4     2893.07     2852.87     44.54 o 
  -4   1   4      188.21      199.61     11.20 o 
  -3   1   4     3306.69     3039.90     38.06 o 
  -2   1   4      856.03      812.03     18.91 o 
  -1   1   4     4129.47     4080.17     41.90 o 
   0   1   4      152.45      162.80      6.11 o 
   1   1   4      433.32      393.64     13.50 o 
   2   1   4      134.92      152.00      9.43 o 
   3   1   4      404.51      349.61     14.57 o 
   4   1   4     1073.63     1176.48     28.92 o 
   5   1   4      124.38      100.74     10.74 o 
   6   1   4       37.23       31.76      7.34 o 
   7   1   4       55.86       58.89      9.62 o 
   8   1   4      207.22      196.89     17.76 o 
   9   1   4       46.98       66.10     11.77 o 
  10   1   4        1.76        6.63      6.63 o 
  11   1   4       40.70       42.21     10.87 o 
  12   1   4        7.87        3.24      7.59 o 
  13   1   4       24.03       39.29     12.43 o 
 -14   2   4        0.14        7.11      7.11 o 
 -13   2   4        1.77       10.76      5.54 o 
 -12   2   4      292.53      339.23     24.59 o 
 -11   2   4       40.76       55.58     10.93 o 
 -10   2   4      344.97      326.83     24.12 o 
  -9   2   4      187.38      188.33     18.16 o 
  -8   2   4       16.30       11.58      7.67 o 
  -7   2   4      100.49      100.01     11.78 o 
  -6   2   4        1.45        2.56      5.32 o 
  -5   2   4      379.92      355.27     18.08 o 
  -4   2   4      399.69      441.45     18.44 o 
  -3   2   4      582.06      681.16     21.61 o 
  -2   2   4      571.13      488.32     17.94 o 
  -1   2   4       41.71       41.42      6.43 o 
   0   2   4       21.75       33.62      4.02 o 
   1   2   4       41.23       36.50      6.15 o 
   2   2   4      581.14      577.42     20.28 o 
   3   2   4       29.18       29.75      5.58 o 
   4   2   4      123.98      100.07     10.89 o 
   5   2   4     1047.72     1081.39     33.44 o 
   6   2   4       26.54       28.18      5.75 o 
   7   2   4       36.12       42.26      8.60 o 
   8   2   4      674.86      634.40     31.12 o 
   9   2   4        7.66        9.20      7.33 o 
  10   2   4        0.80        6.98      6.98 o 
  11   2   4       42.31       38.24     10.03 o 
  12   2   4       18.64       27.49     10.36 o 
 -13   3   4      168.30      169.87     21.66 o 
 -12   3   4       22.05       28.28     10.19 o 
 -11   3   4      144.40      148.14     18.51 o 
 -10   3   4       26.96       21.21      9.49 o 
  -9   3   4       42.34       43.80     11.49 o 
  -8   3   4      233.14      220.62     19.36 o 
  -7   3   4     1387.00     1322.10     42.01 o 
  -6   3   4       25.23       25.70      7.42 o 
  -5   3   4     1436.18     1466.39     40.51 o 
  -4   3   4       49.38       40.79      7.98 o 
  -3   3   4     1081.37     1155.41     33.31 o 
  -2   3   4        1.54       11.08      4.26 o 
  -1   3   4     1622.46     1137.40     32.31 o 
   0   3   4      182.61      187.06     14.13 o 
   1   3   4       99.39      100.99     11.03 o 
   2   3   4       16.71       30.90      5.64 o 
   3   3   4      472.92      479.72     23.41 o 
   4   3   4        9.08        3.79      5.03 o 
   5   3   4      261.70      281.85     19.18 o 
   6   3   4        0.42        2.31      7.30 o 
   7   3   4      367.99      369.40     24.68 o 
   8   3   4        4.23        6.80      7.59 o 
   9   3   4       87.64      109.09     15.73 o 
  10   3   4        5.48        0.00      7.54 o 
  11   3   4        0.35        4.83      6.24 o 
 -11   4   4       13.15       11.86      8.48 o 
 -10   4   4       23.49        6.55     11.08 o 
  -9   4   4        5.56        3.14      8.00 o 
  -8   4   4       35.85       28.42      9.81 o 
  -7   4   4       14.84       11.40      7.26 o 
  -6   4   4        1.83        4.07      7.05 o 
  -5   4   4       11.55        9.06      7.20 o 
  -4   4   4      262.77      267.90     19.69 o 
  -3   4   4       61.24       64.82     11.00 o 
  -2   4   4      446.73      460.49     25.91 o 
  -1   4   4       21.10       19.21      9.14 o 
   0   4   4      516.06      617.27     21.49 o 
   1   4   4      175.12      174.45     17.48 o 
   2   4   4      177.03      154.02     17.03 o 
   3   4   4        0.69        8.43      7.32 o 
   4   4   4      675.74      618.73     30.87 o 
   5   4   4       36.61       40.74      9.53 o 
   6   4   4        2.31        8.48      8.48 o 
   7   4   4        1.88        7.37      7.08 o 
   8   4   4      254.93      289.15     24.48 o 
   9   4   4       13.87       14.69      8.48 o 
  10   4   4        0.80        7.34      7.34 o 
  -9   5   4        6.05        7.32      8.19 o 
  -8   5   4       57.98       46.36     14.03 o 
  -7   5   4       78.10      102.23     15.78 o 
  -6   5   4      131.01      131.18     16.47 o 
  -5   5   4       78.59      106.10     14.31 o 
  -4   5   4      223.57      214.95     22.58 o 
  -3   5   4       19.09       21.91      8.85 o 
  -2   5   4      106.83      124.49     16.76 o 
  -1   5   4      489.77      469.95     30.09 o 
   0   5   4      187.63      200.86     14.43 o 
   1   5   4      101.47      120.95     17.11 o 
   2   5   4        3.07        3.42      9.96 o 
   3   5   4       26.78       11.35     10.63 o 
   4   5   4      177.30      201.52     20.92 o 
   5   5   4       21.24       33.76     11.68 o 
   6   5   4       27.34       19.21     11.76 o 
   7   5   4       65.43       91.10     14.91 o 
  -4   6   4        4.99       11.57      4.73 o 
  -3   6   4        7.44        7.65     10.12 o 
  -2   6   4      162.59      143.46     21.21 o 
  -1   6   4       35.82       38.73     15.96 o 
   0   6   4        1.37        6.70      6.86 o 
   1   6   4      139.74      145.26     20.11 o 
   2   6   4       81.28      105.85     18.22 o 
   3   6   4        2.48        8.22      9.63 o 
 -15   0   5        8.47        3.24      7.24 o 
 -13   0   5       21.85       28.99      8.20 o 
 -11   0   5      382.51      441.53     26.37 o 
  -9   0   5      592.85      534.67     27.33 o 
  -7   0   5      683.92      687.08     27.18 o 
  -5   0   5      216.43      318.79     15.18 o 
  -3   0   5      679.34      707.35     19.61 o 
  -1   0   5     1619.14     1658.57     27.65 o 
   1   0   5     2137.99     2168.21     33.57 o 
   3   0   5      168.14      213.37     12.31 o 
   5   0   5       43.51       37.05      7.02 o 
   7   0   5      298.41      269.24     19.16 o 
   9   0   5       83.49       87.80     12.61 o 
  11   0   5      130.08      147.95     18.21 o 
  13   0   5        0.05        9.78      9.78 o 
 -15   1   5        5.09       13.24      8.43 o 
 -14   1   5       20.56       23.71      6.11 o 
 -13   1   5       16.45       13.47      8.59 o 
 -12   1   5        1.36        4.23      6.44 o 
 -11   1   5        8.46        6.57      7.07 o 
 -10   1   5      629.91      604.63     29.96 o 
  -9   1   5      170.67      169.46     16.54 o 
  -8   1   5        4.25        5.11      4.21 o 
  -7   1   5        2.83        3.67      4.29 o 
  -6   1   5      613.08      608.18     23.12 o 
  -5   1   5      102.17      116.62     10.26 o 
  -4   1   5     1237.79     1139.25     26.97 o 
  -3   1   5      768.77      751.73     20.38 o 
  -2   1   5        0.22        3.91      2.49 o 
  -1   1   5      370.44      415.65     14.74 o 
   0   1   5     2615.09     2385.48     24.93 o 
   1   1   5       13.29       12.25      4.14 o 
   2   1   5        9.56       10.04      3.86 o 
   3   1   5      439.05      400.97     17.10 o 
   4   1   5     2337.61     2373.46     43.62 o 
   5   1   5      134.12      145.98     11.61 o 
   6   1   5      157.95      150.73     12.44 o 
   7   1   5      178.27      180.55     15.31 o 
   8   1   5      270.56      258.52     19.18 o 
   9   1   5       74.40       72.73     11.62 o 
  10   1   5      307.51      288.05     24.12 o 
  11   1   5        6.26        3.09      8.72 o 
  12   1   5        2.62        4.94      7.55 o 
 -14   2   5        3.39        1.62      7.76 o 
 -13   2   5        3.65        6.18      4.88 o 
 -12   2   5       46.39       46.89     11.54 o 
 -11   2   5      152.82      139.37     15.05 o 
 -10   2   5      143.09      130.01     16.03 o 
  -9   2   5      517.93      581.54     28.62 o 
  -8   2   5      278.73      280.94     18.85 o 
  -7   2   5      700.26      706.34     28.35 o 
  -6   2   5      150.14      161.01     13.47 o 
  -5   2   5     1376.61     1318.13     34.59 o 
  -4   2   5       29.67       15.25      5.18 o 
  -3   2   5      759.75      873.65     25.67 o 
  -2   2   5       18.98       24.99      6.10 o 
  -1   2   5     2867.02     3228.10     48.25 o 
   0   2   5      275.22      309.25     11.31 o 
   1   2   5      379.14      390.60     17.68 o 
   2   2   5       66.90       57.23      8.15 o 
   3   2   5       57.14       57.76      8.18 o 
   4   2   5      138.28      146.13     12.27 o 
   5   2   5      237.69      240.85     16.42 o 
   6   2   5      423.80      422.65     23.32 o 
   7   2   5     1013.67     1051.57     37.95 o 
   8   2   5        0.57        6.27      5.17 o 
   9   2   5       90.90      141.80     15.06 o 
  10   2   5       13.38        4.41      8.43 o 
  11   2   5      247.40      254.87     22.71 o 
  12   2   5        7.69       16.40      9.57 o 
 -13   3   5       18.96       13.13     10.89 o 
 -12   3   5       73.70       60.23     12.49 o 
 -11   3   5        0.42        1.52      7.28 o 
 -10   3   5      122.40      113.76     16.98 o 
  -9   3   5       38.48       25.79      8.25 o 
  -8   3   5        2.42        6.36      6.11 o 
  -7   3   5      328.24      359.80     21.87 o 
  -6   3   5      153.89      147.02     13.58 o 
  -5   3   5        3.11        6.18      6.18 o 
  -4   3   5       47.77       48.41      7.99 o 
  -3   3   5       65.74       60.26      9.03 o 
  -2   3   5       18.18       15.58      6.68 o 
  -1   3   5      171.89      158.52     12.98 o 
   0   3   5     1525.84     1514.48     29.21 o 
   1   3   5       57.86       84.61     10.97 o 
   2   3   5      393.06      406.75     21.11 o 
   3   3   5        0.37        1.93      4.31 o 
   4   3   5        8.17       15.34      5.31 o 
   5   3   5       66.43       69.87     11.36 o 
   6   3   5       10.16       19.33      6.40 o 
   7   3   5      285.60      281.59     21.24 o 
   8   3   5       39.50       60.49     10.43 o 
   9   3   5        2.18       11.98      5.59 o 
  10   3   5       28.67        3.15      8.03 o 
  11   3   5        0.03        4.92      8.50 o 
 -11   4   5      332.29      383.23     29.43 o 
 -10   4   5       37.22       39.72     10.72 o 
  -9   4   5       19.09       14.33      9.93 o 
  -8   4   5      165.52      163.05     17.43 o 
  -7   4   5      214.77      176.23     20.85 o 
  -6   4   5       22.42       33.38      8.33 o 
  -5   4   5      779.81      848.91     35.27 o 
  -4   4   5      402.24      455.39     25.33 o 
  -3   4   5      124.71      145.93     13.85 o 
  -2   4   5      119.72      120.46     14.65 o 
  -1   4   5      188.09      192.38     17.07 o 
   0   4   5       10.22        7.00      4.59 o 
   1   4   5      631.47      723.74     34.24 o 
   2   4   5      251.18      262.24     20.58 o 
   3   4   5        5.33        5.10      7.44 o 
   4   4   5        8.79       10.30      7.95 o 
   5   4   5      136.74      141.39     16.00 o 
   6   4   5       78.73       78.77     13.20 o 
   7   4   5      426.05      433.53     29.22 o 
   8   4   5      100.10      108.77     17.67 o 
   9   4   5       76.36       93.10     17.44 o 
  -9   5   5        0.62        9.05      9.05 o 
  -8   5   5        0.02        5.40      6.98 o 
  -7   5   5        4.56        1.75      7.65 o 
  -6   5   5        0.04        5.13      8.88 o 
  -5   5   5       27.10       49.87      9.12 o 
  -4   5   5      216.96      226.04     20.76 o 
  -3   5   5        1.11        4.83      7.35 o 
  -2   5   5       15.26        8.04      8.65 o 
  -1   5   5        0.25        8.17      9.67 o 
   0   5   5      389.67      426.25     58.78 o 
   1   5   5        0.02       10.37     11.20 o 
   2   5   5       57.86       54.98     14.17 o 
   3   5   5      286.30      274.32     24.60 o 
   4   5   5       72.73       89.04     14.92 o 
   5   5   5       47.92       60.12     12.68 o 
   6   5   5       27.79       48.55      9.91 o 
   7   5   5        5.44       17.38      8.15 o 
  -4   6   5      194.26      197.03     21.28 o 
  -3   6   5       13.12        7.76     11.97 o 
  -2   6   5       11.47        1.95     12.77 o 
  -1   6   5        9.40       17.78     10.27 o 
   0   6   5        9.73       14.23      7.18 o 
   1   6   5       70.60       62.67     14.46 o 
 -14   0   6      174.42      182.21     21.04 o 
 -12   0   6       28.21       39.49      8.73 o 
 -10   0   6        3.29        4.76      6.30 o 
  -8   0   6     1207.83     1185.87     38.16 o 
  -6   0   6      169.88      189.17     14.19 o 
  -4   0   6     5479.25     5608.40     62.15 o 
  -2   0   6     1054.66     1035.20     24.63 o 
   0   0   6      231.29      227.28     16.88 o 
   2   0   6        0.26        3.21      4.51 o 
   4   0   6       20.07       23.72      5.46 o 
   6   0   6        2.89        3.97      6.27 o 
   8   0   6      416.68      461.37     27.56 o 
  10   0   6       12.99        7.57      9.69 o 
  12   0   6      103.00      151.83     17.36 o 
 -14   1   6        5.96       10.98      5.66 o 
 -13   1   6       84.29       88.44     14.14 o 
 -12   1   6       63.22       42.72     13.52 o 
 -11   1   6        0.19        4.02      4.02 o 
 -10   1   6       83.87       75.55     11.93 o 
  -9   1   6      113.20      129.72     13.88 o 
  -8   1   6        0.04        2.15      4.00 o 
  -7   1   6      415.14      428.05     22.06 o 
  -6   1   6        8.01       15.00      4.07 o 
  -5   1   6      224.52      229.04     14.08 o 
  -4   1   6       37.55       46.63      5.72 o 
  -3   1   6      110.74      166.03     10.39 o 
  -2   1   6        5.67        0.00      3.74 o 
  -1   1   6     2172.73     2278.95     37.95 o 
   0   1   6      600.45      639.52     22.34 o 
   1   1   6     2936.96     2888.76     43.67 o 
   2   1   6      130.52      116.33      9.79 o 
   3   1   6     1247.22     1175.04     30.76 o 
   4   1   6      147.18      132.49     12.77 o 
   5   1   6       89.12       74.05      9.97 o 
   6   1   6        9.57        0.99      4.99 o 
   7   1   6      571.22      622.88     28.59 o 
   8   1   6       45.81       29.52      9.52 o 
   9   1   6        5.15       12.17      7.77 o 
  10   1   6        1.15        4.41      7.63 o 
  11   1   6       21.09       34.72     11.37 o 
  12   1   6        0.05       11.68      6.01 o 
 -14   2   6       85.76       82.59     16.60 o 
 -13   2   6       33.51       20.31     11.58 o 
 -12   2   6      345.60      370.63     25.97 o 
 -11   2   6        2.71        5.66      8.24 o 
 -10   2   6       62.41       63.71     11.73 o 
  -9   2   6        5.11        6.16      4.08 o 
  -8   2   6     2788.96     2752.67     60.89 o 
  -7   2   6        3.95        1.04      5.16 o 
  -6   2   6       18.29        8.43      5.36 o 
  -5   2   6       42.93       47.70      7.62 o 
  -4   2   6      719.96      765.80     26.24 o 
  -3   2   6       13.95       14.23      5.86 o 
  -2   2   6      977.34      963.12     28.96 o 
  -1   2   6        5.49        2.23      4.27 o 
   0   2   6       56.42       64.98      8.03 o 
   1   2   6       13.82       12.20      6.11 o 
   2   2   6     1048.22      976.04     30.64 o 
   3   2   6        0.67        2.51      4.35 o 
   4   2   6      113.84      126.70     12.47 o 
   5   2   6      101.15      106.10     11.67 o 
   6   2   6       34.37        4.79      4.79 o 
   7   2   6        1.05        8.43      5.25 o 
   8   2   6       47.69       53.73     10.06 o 
   9   2   6       38.57       39.60     10.20 o 
  10   2   6       35.71       28.71      9.91 o 
  11   2   6       14.65        4.79      8.28 o 
 -13   3   6        1.07       11.61      4.38 o 
 -12   3   6        1.64       11.27      5.80 o 
 -11   3   6       30.99       40.24      7.89 o 
 -10   3   6      255.31      289.15     22.47 o 
  -9   3   6       17.10       30.70      8.14 o 
  -8   3   6      402.65      443.55     27.15 o 
  -7   3   6      115.16      110.63     14.44 o 
  -6   3   6       65.03       48.27     10.53 o 
  -5   3   6       21.67       17.24      8.20 o 
  -4   3   6       61.40       63.45      9.15 o 
  -3   3   6      137.24      113.12     11.40 o 
  -2   3   6       64.66       58.32      9.33 o 
  -1   3   6      440.07      273.15     18.31 o 
   0   3   6       26.98       20.62      5.10 o 
   1   3   6      313.25      264.29     19.98 o 
   2   3   6       68.17       60.84      9.72 o 
   3   3   6      174.87      185.77     15.38 o 
   4   3   6      905.26      921.22     35.37 o 
   5   3   6      266.13      287.40     21.63 o 
   6   3   6       41.31       40.88     11.85 o 
   7   3   6       98.87      122.00     16.04 o 
   8   3   6        8.33        4.38      6.69 o 
   9   3   6       90.06       87.82     15.79 o 
  10   3   6       14.43       20.92      8.04 o 
 -11   4   6       81.13      105.80     15.98 o 
 -10   4   6      133.20      121.18     18.45 o 
  -9   4   6      120.92      128.27     19.14 o 
  -8   4   6      852.10      837.09     40.32 o 
  -7   4   6        3.57        4.48      6.83 o 
  -6   4   6       13.26        2.85      8.33 o 
  -5   4   6      459.56      484.11     28.47 o 
  -4   4   6      119.36      112.86     14.60 o 
  -3   4   6        1.23        5.22      6.89 o 
  -2   4   6      325.57      317.32     23.17 o 
  -1   4   6      139.30      143.59     14.56 o 
   0   4   6       13.00       23.00     12.90 o 
   1   4   6        1.67        9.63      5.99 o 
   2   4   6     1011.40     1174.16     44.02 o 
   3   4   6       11.46        0.00      7.45 o 
   4   4   6       40.51       24.90     10.71 o 
   5   4   6       76.14       97.65     14.64 o 
   6   4   6       48.74       42.24     12.07 o 
   7   4   6       42.39       41.16      8.96 o 
   8   4   6       58.96       70.92     12.88 o 
   9   4   6        0.02        3.40      9.00 o 
  -9   5   6       42.01       39.27     12.55 o 
  -8   5   6        9.66        1.83     10.18 o 
  -7   5   6       19.27       12.49      8.92 o 
  -6   5   6       51.34       59.11     14.54 o 
  -5   5   6        0.47        6.79      5.35 o 
  -4   5   6       22.54       28.29      9.84 o 
  -3   5   6       61.68       80.82     12.87 o 
  -2   5   6      145.89      150.67     19.10 o 
  -1   5   6       64.25       69.05     14.78 o 
   0   5   6       38.13       36.81      8.10 o 
   1   5   6       86.13       93.01     17.63 o 
   2   5   6        1.38       13.98     10.77 o 
   3   5   6      179.00      142.87     22.25 o 
   4   5   6       23.44       23.91      8.70 o 
   5   5   6       18.94       13.80      9.74 o 
   6   5   6       17.70       17.63     11.15 o 
  -2   6   6       55.81       59.25     16.05 o 
  -1   6   6       18.22       18.04     11.52 o 
   0   6   6       12.06       14.34     10.24 o 
 -15   0   7       28.37       40.72      7.99 o 
 -13   0   7        8.24       17.46      8.72 o 
 -11   0   7      414.90      412.45     25.41 o 
  -9   0   7      426.67      446.28     25.61 o 
  -7   0   7     1943.13     1923.63     47.31 o 
  -5   0   7     2018.47     2166.38     43.83 o 
  -3   0   7      614.75      618.64     21.74 o 
  -1   0   7      144.18      118.99     10.13 o 
   1   0   7        5.86        1.39      3.95 o 
   3   0   7      684.89      678.86     25.45 o 
   5   0   7      344.46      359.71     20.64 o 
   7   0   7        0.27        2.35      7.47 o 
   9   0   7      131.79      155.64     17.53 o 
  11   0   7        8.57        9.97      5.75 o 
 -14   1   7        2.52        0.00      6.68 o 
 -13   1   7        6.08        6.08      8.03 o 
 -12   1   7      237.77      307.22     23.43 o 
 -11   1   7       64.69       58.24     12.26 o 
 -10   1   7        9.09        1.32      7.97 o 
  -9   1   7       10.27        6.13      7.83 o 
  -8   1   7       67.24       81.37     11.74 o 
  -7   1   7      131.69      149.92     13.39 o 
  -6   1   7      424.87      367.15     19.69 o 
  -5   1   7        8.64       12.00      4.16 o 
  -4   1   7        0.03        2.93      2.31 o 
  -3   1   7      314.22      340.76     16.70 o 
  -2   1   7      625.00      607.04     21.27 o 
  -1   1   7       33.64       26.32      5.60 o 
   0   1   7     2831.08     2872.13     70.64 o 
   1   1   7      228.92      283.40     14.91 o 
   2   1   7        0.06        0.00      3.69 o 
   3   1   7       12.92        9.74      5.97 o 
   4   1   7     1108.86      969.94     32.59 o 
   5   1   7        0.98        5.70      5.70 o 
   6   1   7       61.60       55.93      8.19 o 
   7   1   7       40.45       52.01     10.17 o 
   8   1   7       84.90       99.60     13.37 o 
   9   1   7       38.06       39.35      8.89 o 
  10   1   7      174.00      155.89     18.59 o 
  11   1   7        7.02        3.22      7.20 o 
 -14   2   7        8.05       13.07      8.32 o 
 -13   2   7        0.44        6.37      5.04 o 
 -12   2   7        0.72        1.54      6.68 o 
 -11   2   7      119.16      125.63     15.33 o 
 -10   2   7        6.82        8.26      8.26 o 
  -9   2   7      112.63      100.03     12.16 o 
  -8   2   7     1210.12     1263.46     42.22 o 
  -7   2   7       41.67       38.00      8.34 o 
  -6   2   7       76.21       69.60     10.52 o 
  -5   2   7      711.10      672.55     27.08 o 
  -4   2   7       86.46       94.88     10.84 o 
  -3   2   7      376.26      378.18     18.88 o 
  -2   2   7      124.37      152.84     11.95 o 
  -1   2   7        0.83        7.49      5.19 o 
   0   2   7      262.07      276.70     12.04 o 
   1   2   7      163.87      149.18     13.94 o 
   2   2   7       67.57       70.03      9.51 o 
   3   2   7      379.09      367.01     21.20 o 
   4   2   7       65.23       53.28     11.24 o 
   5   2   7      190.06      216.55     16.25 o 
   6   2   7      599.46      663.20     30.13 o 
   7   2   7        0.15        5.11      6.52 o 
   8   2   7        0.03        1.38      5.66 o 
   9   2   7        8.15       16.15      7.91 o 
  10   2   7       10.88       12.44      6.95 o 
  11   2   7        6.11        1.63     11.37 o 
 -13   3   7       21.55       30.33     12.38 o 
 -12   3   7      134.81      151.18     19.86 o 
 -11   3   7       44.29       44.43     11.44 o 
 -10   3   7      193.00      206.46     19.55 o 
  -9   3   7        7.47       24.49      8.52 o 
  -8   3   7      197.37      195.82     19.43 o 
  -7   3   7       14.71       12.78      8.09 o 
  -6   3   7     2057.64     2132.09     54.42 o 
  -5   3   7        1.83        9.10      4.25 o 
  -4   3   7       35.66       45.77      7.06 o 
  -3   3   7      119.09      122.65     12.30 o 
  -2   3   7      103.79      114.11     12.50 o 
  -1   3   7        6.66        5.39      3.59 o 
   0   3   7      870.91      904.95     24.13 o 
   1   3   7      159.13      147.44     15.86 o 
   2   3   7       10.20        6.74      7.27 o 
   3   3   7       11.38       18.50      7.83 o 
   4   3   7     2737.76     2712.82     63.45 o 
   5   3   7       31.46       38.41     10.88 o 
   6   3   7      176.83      178.28     16.96 o 
   7   3   7        0.23        4.34      6.63 o 
   8   3   7      115.77       92.90     15.90 o 
   9   3   7        2.69        7.97      9.68 o 
  10   3   7      118.70      145.15     18.80 o 
 -11   4   7        0.04        8.83      8.83 o 
 -10   4   7        0.39        1.73      7.08 o 
  -9   4   7      325.77      325.54     25.62 o 
  -8   4   7       32.68       30.39     12.49 o 
  -7   4   7      237.73      230.45     21.93 o 
  -6   4   7        3.29       11.81      5.53 o 
  -5   4   7        4.14        2.83      7.25 o 
  -4   4   7       51.63       51.18      9.07 o 
  -3   4   7        3.94        5.47      6.42 o 
  -2   4   7        8.21        4.12      7.12 o 
  -1   4   7      105.54       94.67     13.77 o 
   0   4   7       48.07       57.59      8.61 o 
   1   4   7        8.81       15.77      7.72 o 
   2   4   7        6.80        1.44     11.06 o 
   3   4   7        3.69        4.37      7.56 o 
   4   4   7        1.13       13.37      4.46 o 
   5   4   7        0.26        6.16      6.16 o 
   6   4   7        0.20        0.00      7.84 o 
   7   4   7      136.87      137.82     16.69 o 
   8   4   7        6.54       18.84      8.20 o 
  -8   5   7       28.49       29.67     10.82 o 
  -7   5   7       11.61       21.75      9.93 o 
  -6   5   7      165.28      184.15     19.56 o 
  -5   5   7       11.83        3.47      7.75 o 
  -4   5   7       18.61       39.18     10.91 o 
  -3   5   7      163.00      155.78     18.23 o 
  -2   5   7       33.01       25.54     12.84 o 
  -1   5   7        7.05        1.73      7.53 o 
   0   5   7      145.33      145.81     13.67 o 
   1   5   7      130.18      146.64     18.41 o 
   2   5   7       29.72       23.32     11.76 o 
   3   5   7       70.13       80.70     17.85 o 
   4   5   7      289.97      286.59     28.44 o 
   5   5   7       16.07        5.48     12.26 o 
 -14   0   8      229.18      215.22     21.64 o 
 -12   0   8      216.40      190.84     20.14 o 
 -10   0   8      205.60      204.97     18.81 o 
  -8   0   8      305.82      267.11     20.56 o 
  -6   0   8       44.75       57.66      8.80 o 
  -4   0   8      894.75      861.28     28.27 o 
  -2   0   8       21.37       26.75      5.57 o 
   0   0   8      812.26      872.98     19.76 o 
   2   0   8     1983.00     2056.58     44.07 o 
   4   0   8      376.49      370.76     21.65 o 
   6   0   8       62.18       68.79     10.51 o 
   8   0   8        9.24        2.72      3.85 o 
  10   0   8        0.17        3.18      4.48 o 
 -14   1   8        0.53        4.77      8.26 o 
 -13   1   8        7.11       10.84     10.15 o 
 -12   1   8        0.00       10.49      6.54 o 
 -11   1   8      274.30      296.39     23.73 o 
 -10   1   8       98.05       83.47     14.29 o 
  -9   1   8      441.23      485.24     27.82 o 
  -8   1   8        0.55        4.79      6.11 o 
  -7   1   8        1.62        1.09      6.12 o 
  -6   1   8       46.19       43.88      8.12 o 
  -5   1   8      911.72      892.67     30.45 o 
  -4   1   8      121.16      103.26     10.67 o 
  -3   1   8      852.04      894.60     28.56 o 
  -2   1   8       45.06       42.90      6.67 o 
  -1   1   8      151.97      155.31     12.26 o 
   0   1   8       26.83       29.91      7.96 o 
   1   1   8        6.70        4.10      3.38 o 
   2   1   8       16.31       19.79      5.09 o 
   3   1   8      652.32      649.83     25.53 o 
   4   1   8        8.95       14.82      6.17 o 
   5   1   8      399.15      391.72     22.85 o 
   6   1   8        1.02        1.16      6.47 o 
   7   1   8      137.53      130.93     15.53 o 
   8   1   8       39.09       24.49      9.99 o 
   9   1   8       14.01       10.22     10.22 o 
  10   1   8        2.75        3.12      7.30 o 
  11   1   8       80.10       88.49     16.05 o 
 -14   2   8       69.49       86.20     15.01 o 
 -13   2   8        4.29        4.90      7.48 o 
 -12   2   8        0.85       11.08      5.71 o 
 -11   2   8       88.63      104.46     15.53 o 
 -10   2   8       17.14       18.61      7.15 o 
  -9   2   8       18.88       12.06      8.99 o 
  -8   2   8      636.30      608.48     30.10 o 
  -7   2   8        0.92        2.29      7.10 o 
  -6   2   8        6.74        2.14      6.02 o 
  -5   2   8        0.04        1.00      3.60 o 
  -4   2   8     1140.58     1173.30     35.92 o 
  -3   2   8      282.09      296.62     17.30 o 
  -2   2   8        5.02        7.34      5.20 o 
  -1   2   8       11.75       11.12      6.01 o 
   0   2   8      429.74      437.79     16.63 o 
   1   2   8       10.19        3.84      5.10 o 
   2   2   8      129.12       99.46     13.28 o 
   3   2   8        8.00        3.14      7.01 o 
   4   2   8       43.51       39.95      7.69 o 
   5   2   8        9.76        3.57      6.16 o 
   6   2   8      585.69      563.83     30.78 o 
   7   2   8       21.78       19.01     10.17 o 
   8   2   8        0.04        4.33      8.30 o 
   9   2   8        4.61        0.00      9.16 o 
  10   2   8       17.61       24.01      8.31 o 
 -12   3   8       20.19       33.66     12.60 o 
 -11   3   8      231.22      231.66     21.76 o 
 -10   3   8        0.26        5.64      5.64 o 
  -9   3   8      186.64      188.08     20.69 o 
  -8   3   8        6.86        4.24      6.47 o 
  -7   3   8       84.79       60.12     11.11 o 
  -6   3   8      603.42      620.58     31.70 o 
  -5   3   8      714.45      716.35     32.60 o 
  -4   3   8       48.57       55.87      9.45 o 
  -3   3   8       60.62       79.07     11.41 o 
  -2   3   8        7.39        6.88      6.29 o 
  -1   3   8       17.86        8.13     10.31 o 
   0   3   8       39.91       47.75      6.38 o 
   1   3   8      211.68      213.53     19.42 o 
   2   3   8       19.87        8.56      8.56 o 
   3   3   8      580.26      700.45     32.23 o 
   4   3   8        4.77        5.27     10.39 o 
   5   3   8        0.70       11.08      3.91 o 
   6   3   8      257.17      266.46     22.41 o 
   7   3   8       87.44       77.94     15.66 o 
   8   3   8      185.26      196.19     21.92 o 
   9   3   8       29.28       36.34     10.45 o 
 -11   4   8        0.61        1.80      7.41 o 
 -10   4   8        0.27       10.38     10.38 o 
  -9   4   8       26.04       22.13      9.48 o 
  -8   4   8       46.38       47.62     11.27 o 
  -7   4   8       63.82       66.46     13.98 o 
  -6   4   8      142.28      129.61     17.19 o 
  -5   4   8        2.67        5.91      5.91 o 
  -4   4   8      907.16     1031.71     40.32 o 
  -3   4   8        0.02        2.85      6.40 o 
  -2   4   8        2.18        0.00      6.10 o 
  -1   4   8      112.82      106.29     12.93 o 
   0   4   8       67.07       64.32      9.04 o 
   1   4   8      114.59      129.50     15.36 o 
   2   4   8       32.27       38.17     10.69 o 
   3   4   8      139.50      132.19     18.73 o 
   4   4   8       47.85       43.08     13.26 o 
   5   4   8       13.35        0.00     10.66 o 
   6   4   8      243.60      214.16     22.80 o 
   7   4   8       58.71       38.46     11.06 o 
  -8   5   8       96.09       73.32     17.53 o 
  -7   5   8        0.34        9.20      4.11 o 
  -6   5   8        5.63        5.39     10.36 o 
  -5   5   8      317.56      317.68     24.83 o 
  -4   5   8        3.20       15.67      6.74 o 
  -3   5   8        3.72        3.48      7.75 o 
  -2   5   8       63.63       50.60     13.41 o 
  -1   5   8        0.58        7.07      9.02 o 
   0   5   8      228.34      211.47     16.63 o 
   1   5   8       45.98       58.60     10.37 o 
   2   5   8        7.37       10.96     10.96 o 
   3   5   8      113.08       88.08     18.27 o 
   4   5   8       54.52       79.84     16.12 o 
 -13   0   9       37.74        0.00      7.42 o 
 -11   0   9       81.58       72.11     14.89 o 
  -9   0   9       13.75       22.99      9.40 o 
  -7   0   9      189.30      188.46     16.25 o 
  -5   0   9       35.73       34.45      7.56 o 
  -3   0   9      967.57     1059.75     32.72 o 
  -1   0   9      530.47      509.90     23.85 o 
   1   0   9      634.73      516.39      4.89 o 
   3   0   9      129.09      113.03     13.00 o 
   5   0   9        0.27        6.06      6.06 o 
   7   0   9      448.14      424.08     27.18 o 
   9   0   9        1.16        8.33      8.33 o 
 -14   1   9        3.84        6.46      6.46 o 
 -13   1   9        0.47        4.77      6.15 o 
 -12   1   9      673.04      683.31     37.28 o 
 -11   1   9       67.36       59.90     14.05 o 
 -10   1   9       83.60       75.95     15.23 o 
  -9   1   9       84.88       99.02     13.78 o 
  -8   1   9      267.71      290.94     20.44 o 
  -7   1   9      127.19      113.06     14.12 o 
  -6   1   9     1082.79     1027.23     36.47 o 
  -5   1   9      329.69      377.53     20.67 o 
  -4   1   9      131.67      119.69     12.35 o 
  -3   1   9        0.34        1.81      5.68 o 
  -2   1   9      284.95      222.30     15.95 o 
  -1   1   9      230.61      236.47     16.82 o 
   0   1   9       56.64       51.81      6.31 o 
   1   1   9      193.72      224.56     15.71 o 
   2   1   9       25.54       29.28      7.57 o 
   3   1   9        0.05        4.12      5.25 o 
   4   1   9      671.27      708.36     31.37 o 
   5   1   9       14.86       17.53      6.72 o 
   6   1   9       46.87       35.05      7.30 o 
   7   1   9      138.70      164.85     16.89 o 
   8   1   9      159.81      193.14     18.70 o 
   9   1   9       23.27       28.86     11.27 o 
  10   1   9        0.01        9.60      5.53 o 
 -13   2   9      185.74      166.18     21.17 o 
 -12   2   9        3.24       13.07      4.63 o 
 -11   2   9       59.34       66.03     11.56 o 
 -10   2   9        8.69        2.99      9.21 o 
  -9   2   9      238.19      275.27     21.67 o 
  -8   2   9      286.82      283.33     21.78 o 
  -7   2   9      179.75      188.14     18.12 o 
  -6   2   9       94.18       85.63     13.26 o 
  -5   2   9      147.13      137.16     13.79 o 
  -4   2   9       68.17       76.92      9.96 o 
  -3   2   9      920.46      939.44     33.20 o 
  -2   2   9       98.58       89.54     11.85 o 
  -1   2   9     1250.55     1314.73     39.80 o 
   0   2   9        0.46        2.58      3.64 o 
   1   2   9      554.23      590.93     27.53 o 
   2   2   9       32.25       42.18      7.85 o 
   3   2   9      849.11      857.46     35.74 o 
   4   2   9      121.84      139.30     14.35 o 
   5   2   9      107.92       85.28     14.15 o 
   6   2   9       94.84       77.95     13.18 o 
   7   2   9      319.79      326.56     25.20 o 
   8   2   9       32.00       24.34      9.62 o 
   9   2   9       16.51        1.58      5.73 o 
 -12   3   9       97.26       98.42     15.54 o 
 -11   3   9        8.60        8.40      9.37 o 
 -10   3   9        4.76        1.62      7.06 o 
  -9   3   9      251.90      278.64     23.06 o 
  -8   3   9       34.45       45.63     12.58 o 
  -7   3   9      111.26      113.26     16.26 o 
  -6   3   9       46.63       58.57      9.97 o 
  -5   3   9        1.52        8.94      6.39 o 
  -4   3   9       91.92       90.72     12.25 o 
  -3   3   9        3.51        1.22      5.08 o 
  -2   3   9      303.55      359.84     23.52 o 
  -1   3   9       89.83       58.58      9.58 o 
   0   3   9       16.52       21.09      5.74 o 
   1   3   9        2.46        7.80      7.80 o 
   2   3   9      179.91      150.77     16.28 o 
   3   3   9       26.85       27.58      9.74 o 
   4   3   9        5.93        8.59      7.02 o 
   5   3   9       39.47       23.93     12.51 o 
   6   3   9       14.18       23.38      8.96 o 
   7   3   9        1.19        3.24      7.59 o 
   8   3   9       43.83       56.89     12.07 o 
 -10   4   9       63.27       48.38     15.52 o 
  -9   4   9       27.21        5.22      9.05 o 
  -8   4   9       85.21       70.82     13.71 o 
  -7   4   9       79.13       50.53     16.05 o 
  -6   4   9        4.51        7.88      7.55 o 
  -5   4   9      197.06      215.87     20.71 o 
  -4   4   9      185.92      213.50     20.72 o 
  -3   4   9      977.11      968.24     42.21 o 
  -2   4   9        7.00        9.62      9.62 o 
  -1   4   9      134.47      112.65     15.54 o 
   0   4   9      250.81      249.21     16.08 o 
   1   4   9      166.88      160.22     20.50 o 
   2   4   9      151.82      179.91     18.41 o 
   3   4   9      374.81      402.17     29.74 o 
   4   4   9       84.74       88.88     16.03 o 
   5   4   9       93.06      103.76     17.14 o 
   6   4   9       41.48       48.75     12.89 o 
  -7   5   9       11.55        9.33      8.95 o 
  -6   5   9       85.74       91.46     20.21 o 
  -5   5   9      140.17      190.37     21.40 o 
  -4   5   9       30.09       40.85     10.50 o 
  -3   5   9       13.42        5.31      9.20 o 
  -2   5   9      126.20      135.55     17.29 o 
  -1   5   9       36.11       39.76     10.53 o 
   0   5   9       28.12       30.31     11.12 o 
   1   5   9        1.78       11.29      6.53 o 
   2   5   9        6.39        3.84     10.16 o 
   3   5   9       21.65       41.14     10.18 o 
 -14   0  10       12.17        6.30      7.38 o 
 -12   0  10      163.84      182.11     19.32 o 
 -10   0  10      275.54      298.24     23.26 o 
  -8   0  10        0.02        5.10      6.52 o 
  -6   0  10       89.99       74.08     12.44 o 
  -4   0  10      893.73      904.56     34.21 o 
  -2   0  10       21.83       13.91      7.42 o 
   0   0  10     1541.08     1536.20     74.94 o 
   2   0  10       17.88        1.06      7.50 o 
   4   0  10       54.84       26.92     10.26 o 
   6   0  10      610.27      628.47     31.26 o 
   8   0  10        8.15        4.44      5.72 o 
  10   0  10       11.20        6.59     10.40 o 
 -14   1  10        6.18        0.00      9.88 o 
 -13   1  10      198.38      146.96     17.88 o 
 -12   1  10       17.43        3.20      9.08 o 
 -11   1  10      251.28      255.74     21.71 o 
 -10   1  10       71.97       82.57     11.13 o 
  -9   1  10      243.60      245.98     22.07 o 
  -8   1  10      130.90      144.46     15.46 o 
  -7   1  10       92.40       96.09     13.39 o 
  -6   1  10      335.49      321.20     21.84 o 
  -5   1  10      564.39      548.61     27.85 o 
  -4   1  10       14.55       10.35      6.55 o 
  -3   1  10       19.28       22.22      7.69 o 
  -2   1  10        0.35        2.01      5.29 o 
  -1   1  10      400.87      383.35     21.73 o 
   0   1  10       84.53       81.01      8.80 o 
   1   1  10       22.08       19.02      7.76 o 
   2   1  10       33.63       32.89      7.10 o 
   3   1  10       27.20       26.36     10.07 o 
   4   1  10        1.44        0.00      6.61 o 
   5   1  10       29.94       34.37     10.58 o 
   6   1  10       49.16       70.03     11.75 o 
   7   1  10       81.75       68.35     13.51 o 
   8   1  10       28.35       22.53      9.37 o 
   9   1  10      198.46      167.45      8.77 o 
 -13   2  10       36.63       53.58     12.81 o 
 -12   2  10       26.33       25.39     12.09 o 
 -11   2  10       21.00       19.61      8.95 o 
 -10   2  10      133.60      143.41     18.04 o 
  -9   2  10        7.20       14.72      8.59 o 
  -8   2  10       39.17       44.30     10.35 o 
  -7   2  10      160.34      168.93     17.05 o 
  -6   2  10        0.20        6.12      6.60 o 
  -5   2  10        3.44        2.34      5.48 o 
  -4   2  10      966.96      851.38     35.50 o 
  -3   2  10        0.97        1.11      4.62 o 
  -2   2  10        4.11        6.72      3.89 o 
  -1   2  10       85.41       74.76     13.00 o 
   0   2  10      817.61      834.30     24.69 o 
   1   2  10      419.13      436.51     26.25 o 
   2   2  10       92.53       79.97     12.73 o 
   3   2  10      103.86      114.00     14.66 o 
   4   2  10       49.23       42.85      9.47 o 
   5   2  10        0.14        8.42      4.86 o 
   6   2  10       33.60       42.63     11.29 o 
   7   2  10        2.50        0.00      7.54 o 
   8   2  10       20.39       33.56      7.32 o 
   9   2  10        3.92        1.65      8.26 o 
 -12   3  10       15.51        5.30      8.13 o 
 -11   3  10      303.64      285.41     25.96 o 
 -10   3  10        0.07        8.37      6.89 o 
  -9   3  10      315.71      304.96     27.15 o 
  -8   3  10       29.20       38.31      8.54 o 
  -7   3  10       63.08       55.61     11.52 o 
  -6   3  10        4.44        4.21      7.27 o 
  -5   3  10       98.74      135.27     15.77 o 
  -4   3  10       28.74       25.15      8.68 o 
  -3   3  10       36.77       38.08     10.59 o 
  -2   3  10       12.00       11.87      7.59 o 
  -1   3  10      394.38      255.47     21.20 o 
   0   3  10        0.35        0.73      4.48 o 
   1   3  10       56.87       56.22     10.71 o 
   2   3  10        4.78        5.80      7.39 o 
   3   3  10      143.60      172.32     16.89 o 
   4   3  10        1.06        1.56      8.36 o 
   5   3  10      130.54      135.32     18.09 o 
   6   3  10       34.37       58.32     12.79 o 
   7   3  10       53.82       46.31     12.95 o 
 -10   4  10       80.84       76.76     16.76 o 
  -9   4  10        0.08        3.56      7.97 o 
  -8   4  10       43.03       38.03     10.93 o 
  -7   4  10       51.91       51.96     13.09 o 
  -6   4  10      221.21      195.19     20.31 o 
  -5   4  10        0.25        3.17      7.44 o 
  -4   4  10        2.21       21.88      5.86 o 
  -3   4  10      133.94      124.58     17.19 o 
  -2   4  10      187.04      159.99     19.21 o 
  -1   4  10       83.02       47.76     14.58 o 
   0   4  10      472.43      494.64     39.32 o 
   1   4  10        0.12        8.37      8.02 o 
   2   4  10       61.37       42.99     15.28 o 
   3   4  10       47.29       61.95     13.61 o 
   4   4  10       14.69       43.75      9.97 o 
   5   4  10        4.22       20.57      8.97 o 
  -6   5  10       42.97       61.11     13.22 o 
  -5   5  10       16.98       18.22      9.64 o 
  -4   5  10       30.61       36.11     11.13 o 
  -3   5  10      112.46       83.03     15.73 o 
  -2   5  10        0.24       18.20      7.27 o 
  -1   5  10      199.82      147.69     20.38 o 
   0   5  10       76.36       70.86     10.00 o 
   1   5  10        3.06       10.63     10.63 o 
 -13   0  11      443.64      421.72     28.70 o 
 -11   0  11      180.00      157.33     18.01 o 
  -9   0  11      656.73      662.41     35.39 o 
  -7   0  11      138.42      144.65     14.73 o 
  -5   0  11       80.70       60.33     12.46 o 
  -3   0  11     1892.67     1891.96     50.93 o 
  -1   0  11      813.82      765.95     33.68 o 
   1   0  11      232.76      273.01     20.36 o 
   3   0  11      652.52      655.25     31.17 o 
   5   0  11        1.08        9.28      8.06 o 
   7   0  11       28.95       18.97     11.41 o 
   9   0  11       89.55       70.61     16.83 o 
 -13   1  11        0.17        5.04      6.50 o 
 -12   1  11        7.97        6.63      6.63 o 
 -11   1  11        0.06        0.00      5.62 o 
 -10   1  11       35.49       40.83     10.41 o 
  -9   1  11       50.11       39.16     11.27 o 
  -8   1  11      349.80      428.30     27.58 o 
  -7   1  11        9.53        4.07      7.78 o 
  -6   1  11      139.72      129.90     14.88 o 
  -5   1  11        0.36        0.00      4.11 o 
  -4   1  11       10.06       14.88      5.72 o 
  -3   1  11        5.13        1.13      6.06 o 
  -2   1  11      222.54      201.46     16.67 o 
  -1   1  11       39.98       69.95     10.09 o 
   0   1  11      499.20      487.31     18.84 o 
   1   1  11       26.52       25.95      9.45 o 
   2   1  11      247.73      232.65     19.29 o 
   3   1  11       54.53       65.78     12.64 o 
   4   1  11       63.71       36.92     10.56 o 
   5   1  11        0.95        4.14      6.32 o 
   6   1  11        9.93       27.40      8.77 o 
   7   1  11        9.68        6.02      7.98 o 
   8   1  11       57.60       25.14     15.24 o 
 -12   2  11        2.90        5.25     10.06 o 
 -11   2  11       26.93       33.92      9.61 o 
 -10   2  11       50.01       48.76     15.42 o 
  -9   2  11      240.31      282.51     22.85 o 
  -8   2  11       37.06       37.95      8.24 o 
  -7   2  11      414.15      448.65     26.23 o 
  -6   2  11      275.04      307.21     22.05 o 
  -5   2  11       49.54       50.53     10.10 o 
  -4   2  11        8.12        4.93      6.54 o 
  -3   2  11       20.29       23.20      9.06 o 
  -2   2  11       81.62       71.10     13.66 o 
  -1   2  11      516.74      475.97     26.86 o 
   0   2  11       52.80       38.38      9.48 o 
   1   2  11       62.79       39.28     11.11 o 
   2   2  11      156.26      114.99     15.95 o 
   3   2  11      169.23      213.30     19.86 o 
   4   2  11       11.84       16.04      7.00 o 
   5   2  11        3.34        9.10      6.44 o 
   6   2  11       21.92       20.44      9.56 o 
   7   2  11       89.49       71.61     14.01 o 
   8   2  11       82.82       78.75     15.81 o 
 -11   3  11       50.10       62.23     13.66 o 
 -10   3  11        6.53        9.76      9.76 o 
  -9   3  11       11.03        4.98      8.62 o 
  -8   3  11      321.98      348.92     26.61 o 
  -7   3  11       11.56        9.17      8.37 o 
  -6   3  11       10.77        5.88      7.79 o 
  -5   3  11      116.60      104.32     16.10 o 
  -4   3  11      662.72      616.67     34.26 o 
  -3   3  11       66.76       62.95     10.56 o 
  -2   3  11      157.58      146.56     16.67 o 
  -1   3  11        1.32        4.30      6.57 o 
   0   3  11       56.80       70.35      8.19 o 
   1   3  11       43.98       37.87      9.22 o 
   2   3  11      355.14      336.27     28.38 o 
   3   3  11       77.75       77.66     13.14 o 
   4   3  11        2.38       15.06      5.02 o 
   5   3  11       16.22       24.15     12.21 o 
   6   3  11       22.33        8.86     11.34 o 
  -9   4  11      170.69      150.78     21.72 o 
  -8   4  11        0.60        5.31     10.16 o 
  -7   4  11       64.40       55.00     12.16 o 
  -6   4  11       12.02       23.43      8.54 o 
  -5   4  11       39.92       21.30     11.48 o 
  -4   4  11        1.02        6.48      5.13 o 
  -3   4  11        2.76       12.96      7.23 o 
  -2   4  11        5.41       11.44      8.17 o 
  -1   4  11      262.36      232.86     22.44 o 
   0   4  11        3.16        6.73      5.95 o 
   1   4  11       39.70       24.67     15.16 o 
   2   4  11       35.46       36.36     13.61 o 
   3   4  11      115.78      103.22     19.59 o 
   4   4  11        2.42        3.86      8.65 o 
  -3   5  11        4.38        3.68      8.60 o 
  -2   5  11        2.70        3.71      9.81 o 
 -12   0  12       61.22       74.13     15.12 o 
 -10   0  12       81.39       92.33     12.50 o 
  -8   0  12       52.40       60.13     10.52 o 
  -6   0  12      808.33      786.26     36.57 o 
  -4   0  12      206.91      177.79     18.81 o 
  -2   0  12      392.76      328.06     23.20 o 
   0   0  12      117.27      115.61     10.15 o 
   2   0  12       11.89       16.85      7.22 o 
   4   0  12      128.91      183.00     18.42 o 
   6   0  12        2.78        7.18      7.18 o 
   8   0  12       44.60       47.48     12.26 o 
 -13   1  12       17.80       20.64      7.30 o 
 -12   1  12        0.02        1.71      5.67 o 
 -11   1  12      104.33      153.04     18.03 o 
 -10   1  12        2.30        1.64      7.13 o 
  -9   1  12      155.98      169.13     18.10 o 
  -8   1  12        0.40        4.54      6.94 o 
  -7   1  12      348.00      347.11     26.02 o 
  -6   1  12       84.06       71.30     14.11 o 
  -5   1  12      275.92      280.89     20.58 o 
  -4   1  12      407.32      426.89     25.11 o 
  -3   1  12       73.90       82.94     12.57 o 
  -2   1  12       51.65       48.22      9.82 o 
  -1   1  12     1060.25     1103.36     39.78 o 
   0   1  12       64.13       56.23     10.84 o 
   1   1  12      183.76      190.06     18.67 o 
   2   1  12       41.71       30.78      8.57 o 
   3   1  12      310.68      345.45     23.12 o 
   4   1  12        2.38        1.42      6.23 o 
   5   1  12       57.12       54.79     11.57 o 
   6   1  12        2.84        9.20      5.32 o 
   7   1  12        8.49       11.12      6.92 o 
 -12   2  12      203.09      184.11     21.65 o 
 -11   2  12        0.41        9.30      9.30 o 
 -10   2  12      157.33      174.14     19.04 o 
  -9   2  12       13.68       12.91      9.95 o 
  -8   2  12       79.91       84.43     15.11 o 
  -7   2  12        1.44        2.92      8.26 o 
  -6   2  12      156.65      162.45     17.60 o 
  -5   2  12       10.50        6.79      9.50 o 
  -4   2  12        8.54       18.62      5.96 o 
  -3   2  12       13.10       17.21      6.62 o 
  -2   2  12        4.60        1.33      8.54 o 
  -1   2  12        2.80        0.00      6.64 o 
   0   2  12      224.33      211.13     14.47 o 
   1   2  12      137.64      110.04     17.79 o 
   2   2  12        4.54        4.42      7.66 o 
   3   2  12        2.87        9.15      9.15 o 
   4   2  12      220.83      236.31     22.16 o 
   5   2  12       12.32       21.14      8.14 o 
   6   2  12        0.23        1.68      6.90 o 
   7   2  12       14.23       13.72      9.70 o 
 -10   3  12       15.74        1.77      7.73 o 
  -9   3  12       50.35       99.40     14.94 o 
  -8   3  12        1.19        0.00      9.04 o 
  -7   3  12      259.57      313.56     26.11 o 
  -6   3  12        2.38        6.17      6.88 o 
  -5   3  12      309.46      287.20     24.65 o 
  -4   3  12       82.33       78.70     13.53 o 
  -3   3  12       14.04       14.83      7.85 o 
  -2   3  12       53.79       28.49     11.71 o 
  -1   3  12       68.01       67.22     10.81 o 
   0   3  12      156.20      168.96     13.45 o 
   1   3  12       19.18       16.23      9.47 o 
   2   3  12        8.93        8.39      9.92 o 
   3   3  12       29.44       36.41      9.96 o 
   4   3  12        0.05        1.79      8.58 o 
   5   3  12       50.63       40.36     13.98 o 
  -8   4  12        8.49       25.20      8.05 o 
  -7   4  12        0.45        0.00      6.09 o 
  -6   4  12      109.16       96.14     16.47 o 
  -5   4  12        2.79       10.12      7.15 o 
  -4   4  12        1.74       13.40      6.26 o 
  -3   4  12       29.24       35.24     10.48 o 
  -2   4  12      148.23      127.45     17.41 o 
  -1   4  12       11.03        8.68      5.76 o 
   0   4  12       24.60       28.04      9.30 o 
   1   4  12       18.87       57.36     12.13 o 
   2   4  12       11.37        7.65      7.65 o 
   3   4  12       88.23       92.88     17.34 o 
 -11   0  13       18.01       24.44      9.36 o 
  -9   0  13       65.10       82.24     11.92 o 
  -7   0  13        8.60       13.12      7.58 o 
  -5   0  13       89.37       93.98     13.25 o 
  -3   0  13      337.85      299.82     23.33 o 
  -1   0  13        0.06        1.35      8.00 o 
   1   0  13      120.31      156.46     16.90 o 
   3   0  13       92.68       95.42     14.86 o 
   5   0  13      103.34      135.83     16.00 o 
   7   0  13       37.16       61.57     11.93 o 
 -12   1  13        0.04        5.26      6.79 o 
 -11   1  13        1.30        6.94      5.49 o 
 -10   1  13      101.22       96.93     16.40 o 
  -9   1  13        0.66        1.65      5.95 o 
  -8   1  13      476.07      488.27     31.28 o 
  -7   1  13      118.49      122.88     15.66 o 
  -6   1  13       18.17       22.09     11.13 o 
  -5   1  13        0.50        8.64      8.64 o 
  -4   1  13     1716.06     1742.16     52.09 o 
  -3   1  13       38.22       37.83     10.29 o 
  -2   1  13       20.28       22.99      9.27 o 
  -1   1  13      217.65      232.17     19.60 o 
   0   1  13       26.45       22.83      6.90 o 
   1   1  13        6.34        9.95      7.91 o 
   2   1  13      314.04      330.22     25.16 o 
   3   1  13       11.28        0.00      8.19 o 
   4   1  13       14.26       19.94     10.05 o 
   5   1  13       10.06        7.88     10.09 o 
   6   1  13       73.36       87.40     14.29 o 
 -11   2  13        3.25        3.62      8.11 o 
 -10   2  13        0.49        9.44      9.44 o 
  -9   2  13       29.51       21.84     11.76 o 
  -8   2  13        7.75        1.61      7.01 o 
  -7   2  13       30.80       44.69      9.86 o 
  -6   2  13       89.52       74.29     11.70 o 
  -5   2  13      198.86      149.12     18.49 o 
  -4   2  13        0.69        7.83      7.83 o 
  -3   2  13       45.58       32.78     12.01 o 
  -2   2  13        8.85        1.43      7.74 o 
  -1   2  13       34.07       14.63     10.56 o 
   0   2  13        2.09        0.09      6.05 o 
   1   2  13       10.99        1.54     11.86 o 
   2   2  13       58.56       39.78     13.59 o 
   3   2  13       75.70       96.69     14.38 o 
   4   2  13        0.60       10.12      7.15 o 
   5   2  13       71.48       77.75     14.97 o 
   6   2  13        0.06        3.53      9.33 o 
 -10   3  13      126.24      132.42     18.40 o 
  -9   3  13        3.10        1.77      7.26 o 
  -8   3  13       90.11       54.49     14.65 o 
  -7   3  13       27.75       16.50      8.72 o 
  -6   3  13        6.55        0.00      7.87 o 
  -5   3  13       81.95       86.61     14.53 o 
  -4   3  13      156.40      142.09     18.01 o 
  -3   3  13       27.87       36.03     10.74 o 
  -2   3  13       25.59       30.16      8.84 o 
  -1   3  13       68.27       64.84     12.35 o 
   0   3  13      184.80      187.35     16.23 o 
   1   3  13       49.05       62.21     14.04 o 
   2   3  13      169.29      194.57     21.04 o 
   3   3  13        2.74        0.00      9.01 o 
   4   3  13        9.44       17.03      8.68 o 
  -6   4  13       17.59       19.29      8.41 o 
  -5   4  13      106.09       79.56     15.65 o 
  -4   4  13        0.08        6.88      6.88 o 
  -3   4  13       26.57       26.00      9.96 o 
  -2   4  13       43.41       61.63     14.20 o 
  -1   4  13        1.05       21.62      6.25 o 
   0   4  13       14.63       17.53      8.42 o 
 -12   0  14      161.23      172.90     21.82 o 
 -10   0  14        0.01        4.93      6.36 o 
  -8   0  14      171.19      171.35     21.15 o 
  -6   0  14      196.34      208.79     20.55 o 
  -4   0  14       33.19       30.61      9.78 o 
  -2   0  14     2138.45     2248.79     63.08 o 
   0   0  14       46.96       53.35      8.81 o 
   2   0  14        0.08        5.97      7.01 o 
   4   0  14      267.00      274.67     22.50 o 
 -11   1  14       11.53       19.60      7.35 o 
 -10   1  14        6.45       15.80      6.80 o 
  -9   1  14        0.08        5.16      6.66 o 
  -8   1  14        2.10        7.28      7.28 o 
  -7   1  14       51.92       45.38     12.97 o 
  -6   1  14       20.14       17.26      7.52 o 
  -5   1  14      201.09      187.78     19.06 o 
  -4   1  14       25.70       32.37      9.30 o 
  -3   1  14       55.01       62.75     13.46 o 
  -2   1  14        0.90        4.38      7.61 o 
  -1   1  14        1.99        8.87      8.87 o 
   0   1  14        0.50        6.75      6.75 o 
   1   1  14        0.65        9.19      6.49 o 
   2   1  14        1.99       10.94     10.94 o 
   3   1  14       31.88       49.46     10.45 o 
   4   1  14        4.51        0.00      7.98 o 
   5   1  14        7.59       18.28      8.95 o 
 -10   2  14        0.03        5.42      6.99 o 
  -9   2  14        2.68       12.19      7.58 o 
  -8   2  14      148.53      170.89     19.68 o 
  -7   2  14       44.03       35.54     12.31 o 
  -6   2  14      161.51      164.52     18.98 o 
  -5   2  14       86.54       87.48     12.18 o 
  -4   2  14      119.51      118.54     18.60 o 
  -3   2  14       11.64        7.60      8.19 o 
  -2   2  14       98.74      118.49     15.00 o 
  -1   2  14        0.10        6.27      7.36 o 
   0   2  14        0.92        4.65      4.69 o 
   1   2  14      136.23      132.23     17.33 o 
   2   2  14       28.34       23.78     15.18 o 
   3   2  14       20.31       31.36     10.44 o 
   4   2  14      130.76      156.87     18.35 o 
  -8   3  14       40.92       47.20     10.04 o 
  -7   3  14       55.89       56.16     12.15 o 
  -6   3  14       50.80       21.63     10.92 o 
  -5   3  14       75.66       72.15     15.22 o 
  -4   3  14        4.48       11.43      5.90 o 
  -3   3  14      123.29      103.53     16.85 o 
  -2   3  14        2.47        3.34      7.83 o 
  -1   3  14      274.02      230.70     23.50 o 
   0   3  14       12.63        8.01      8.83 o 
   1   3  14        0.21       10.64     10.64 o 
   2   3  14       20.19       20.69      7.75 o 
 -11   0  15      351.37      364.14     28.39 o 
  -9   0  15       92.31       81.19     12.94 o 
  -7   0  15       33.93       14.44      9.22 o 
  -5   0  15      674.35      721.58     35.89 o 
  -3   0  15       54.81       58.72     10.94 o 
  -1   0  15      212.99      235.79     23.53 o 
   1   0  15        8.05       17.20      8.43 o 
   3   0  15        2.24        7.93      7.60 o 
 -10   1  15       63.20       64.81     15.28 o 
  -9   1  15        0.18        5.32      8.13 o 
  -8   1  15        0.28        6.95      8.87 o 
  -7   1  15        9.16        6.80      7.97 o 
  -6   1  15        3.81        1.66      7.22 o 
  -5   1  15       37.90       52.70     11.40 o 
  -4   1  15       40.94       29.80      9.55 o 
  -3   1  15       26.59       32.74      8.11 o 
  -2   1  15       24.01       43.78     10.61 o 
  -1   1  15       32.32       23.69     11.27 o 
   0   1  15      333.33      382.45     19.46 o 
   1   1  15       39.47       43.95     12.91 o 
   2   1  15        0.01        8.12      8.12 o 
   3   1  15       32.18       37.02     10.64 o 
   4   1  15       24.98       52.93     10.39 o 
  -9   2  15       46.08       57.34     11.89 o 
  -8   2  15       68.66       67.65     13.09 o 
  -7   2  15       94.39      112.70     16.05 o 
  -6   2  15      132.48      111.53     16.73 o 
  -5   2  15      137.33      124.30     15.24 o 
  -4   2  15       23.27       17.65     10.27 o 
  -3   2  15       44.32       32.21     12.67 o 
  -2   2  15        0.20        4.90      6.32 o 
  -1   2  15      361.27      372.37     27.12 o 
   0   2  15        2.96        4.48      6.11 o 
   1   2  15       16.96       13.99     10.78 o 
   2   2  15        1.06        5.36      8.19 o 
  -6   3  15        5.09        0.00     10.29 o 
  -5   3  15        0.70        5.10      6.57 o 
  -4   3  15      122.99      127.23     17.87 o 
  -3   3  15        3.33       11.99      6.18 o 
  -2   3  15        6.25       12.21      7.60 o 
  -1   3  15       15.40       16.08      8.18 o 
   0   3  15       12.11       19.64      6.90 o 
  -8   0  16      125.70      103.99     16.61 o 
  -6   0  16        1.67        1.65      7.17 o 
  -4   0  16        1.56        3.26      7.65 o 
  -2   0  16       11.99       21.17      8.14 o 
   0   0  16       22.34       17.59      9.77 o 
   2   0  16       70.83       55.63     15.35 o 
  -9   1  16      304.61      379.56     29.10 o 
  -8   1  16        2.45        0.00      6.21 o 
  -7   1  16        5.62        3.53      9.00 o 
  -6   1  16       42.11       26.00     11.62 o 
  -5   1  16       40.34       45.38     12.69 o 
  -4   1  16       32.34       14.90     11.11 o 
  -3   1  16       93.40      115.33     17.44 o 
  -2   1  16        9.52       21.49      7.21 o 
  -1   1  16       87.33       99.97     16.31 o 
   0   1  16       46.45       49.89      8.88 o 
   1   1  16      197.03      203.33     22.08 o 
   2   1  16       17.00       22.50      9.64 o 
  -7   2  16        1.64        8.69      5.77 o 
  -6   2  16       86.35       76.64     15.33 o 
  -5   2  16        2.78        3.37      6.31 o 
  -4   2  16       83.92       83.90     13.85 o 
  -3   2  16       37.12       32.06      9.40 o 
  -2   2  16      156.45      181.32     19.95 o 
  -1   2  16       17.57       13.95     10.75 o 
   0   2  16        1.56        3.34      5.73 o 
  -7   0  17      242.48      259.00     23.37 o 
  -5   0  17       75.97       57.64     16.95 o 
  -3   0  17        0.20        5.08      8.80 o 
  -1   0  17       98.99      101.33     16.01 o 
  -6   1  17       87.40       66.34     16.53 o 
  -5   1  17       21.81       24.50     10.78 o 
  -4   1  17        1.93       10.36      5.98 o 
  -3   1  17        6.77        3.44      8.76 o 
  -2   1  17       41.54       37.89     10.04 o 
  -1   1  17        9.79        1.74      8.31 o 
                                                 
